# Supplementary material for: Intestinal Inflammation, Dysfunction of Intestinal Digestion, and Disorder in the Intestinal Microbiota and Their Metabolites Caused by Oral Microcystis Exposure in Common Carp (Cyprinus carpio)
Source: Biology (Basel). 2025 Dec 25;15(1):38. doi: 10.3390/biology15010038 (PMC12785017; doi:10.3390/biology15010038)
Supplement: Supplementary file 1 [file biology-15-00038-s001.zip]

Archive with 1 entries (1 files):
- biology-4022656-supplementary.pdf
